# Supplementary material for: A molecular phylogenetic appraisal of the acanthostomines Acanthostomum and Timoniella and their position within Cryptogonimidae (Trematoda: Opisthorchioidea)
Source: PeerJ. 2017 Dec 11;5:e4158. doi: 10.7717/peerj.4158 (PMC5729820; doi:10.7717/peerj.4158)
Supplement: Supplemental Information 1 — 28S and ITS1-5.8S-ITS2 sequences used in the phylogenetic study and deposited at GenBank. [file peerj-05-4158-s006.txt]

>Acanthostomum cf. americanum 1c [Gen: 28S, Taxa: Trematode Acanthostominae, Stage: Cercarie, Host: Pyrgophorus coronatus, Locality: Celestun, Mexico]
ACTGTGATCTCTGTGGATTTAGCTGGTGAGAATGGCTTGAGCTTGGTCAAATTGGTTGAGACCGGGAATCTGCGTAGCAGCAGGTCCTTGCCTTTTGGTGAGGATGCGCGAGGCACTCATCAAGTGTTGCGCGTTCCATGTATTTCGTGCCAGCTTGCCAGTGCACTTTCGCAGAGTGGTCACCACGACCGGCATCGCTGTCTGACTGTTGTGGTTAAACCGGCCATTCATTGTCCTTGTGGCTTTGGGTGGTCGGGATGGCAGGTAGCTCGTTGGCTGGGCTTGTGGCTTGCTGCAGGCTCCGGTTCTCGGGTGTAATCAGCTGACCGCATCGGTGCTGTGCAGTATGTCGGAGACGGCGGCTTGTGGTGTGTGCGTGCGTGCCAGTTGGCTGGCGTGTCCGGGTTTGGTTGTTATGTAGCCTGTGTTGGCAGGCCTAATGATAGCTCGGATTCGTTCAGTCAGCGGTTGCGTGCGTGTCACTTTCCAGGGCCAATAGTCTGTGGTGTTGCGGTAGACGATCCACCTGACCCGTCTTGAAACACGGACCAAGGAGAGTAACATGTGCGCGAGTCATTGGGCGTAACGAAACCCAAAGGCGAAGTGAAAGTGAAGGTCCGGCTTGTCTGGACTGAGGTGAGATCCTGTCGTTTCTCACGCGCGGTATCACCAAGCATAGAGCGACAGGCGCATCACCGGCCCGTCCCATGGTGTAGTGACACTCTTCGGAGAGTTCGTCACCGGGGCGGAGCATGAGCGTACATGTTGAGACCCGAAAGATGGTGAACTATGCTTGCGCAGGTTGAAGCCAGAGGAAACTCTGGTGGAGGACCGTAGCGATTCTGACGTGCAAATCGATCGTCAGACGTGAGTATAGGGGC
>Acanthostomum cf. americanum 2c [Gen: 28S, Taxa: Trematode Acanthostominae, Stage: Cercarie, Host: Pyrgophorus coronatus, Locality: Celestun, Mexico]
ACTGTGATCTCTGTGGATTTAGCTGGTGAGAATGGCTTGAGCTTGGTCAAATTGGTTGAGACCGGGAATCTGCGTAGCAGCAGGTCCTTGCCTTTTGGTGAGGATGCGCGAGGCACTCATCAAGTGTTGCGCGTTCCATGTATTTCGTGCCAGCTTGCCAGTGCACTTTCGCAGAGTGGTCACCACGACCGGCATCGCTGTCTGACTGTTGTGGTTAAACCGGCCATTCATTGTCCTTGTGGCTTTGGGTGGTCGGGATGGCAGGTAGCTCGTTGGCTGGGCTTGTGGCTTGCTGCAGGCTCCGGTTCTCGGGTGTAATCAGCTGACCGCATCGGTGCTGTGCAGTATGTCGGAGACGGCGGCTTGTGGTGTGTGCGTGCGTGCCAGTTGGCTGGCGTGTCCGGGTTTGGTTGTTATGTAGCCTGTGTTGGCAGGCCTAATGATAGCTCGGATTCGTTCAGTCAGCGGTTGCGTGCGTGTCACTTTCCAGGGCCAATAGTCTGTGGTGTTGCGGTAGACGATCCACCTGACCCGTCTTGAAACACGGACCAAGGAGAGTAACATGTGCGCGAGTCATTGGGCGTAACGAAACCCAAAGGCGAAGTGAAAGTGAAGGTCCGGCTTGTCTGGACTGAGGTGAGATCCTGTCGTTTCTCACGCGCGGTATCACCAAGCATAGAGCGACAGGCGCATCACCGGCCCGTCCCATGGTGTAGTGACACTCTTCGGAGAGTTCGTCACCGGGGCGGAGCATGAGCGTACATGTTGAGACCCGAAAGATGGTGAACTATGCTTGCGCAGGTTGAAGCCAGAGGAAACTCTGGTGGAGGACCGTAGCGATTCTGACGTGCAAATCGATCGTCAGACGTGAGTATAGGGGC
>Acanthostomum cf. americanum 3c [Gen: 28S, Taxa: Trematode Acanthostominae, Stage: Cercarie, Host: Pyrgophorus coronatus, Locality: Celestun, Mexico]
ACTGTGATCTCTGTGGATTTAGCTGGTGAGAATGGCTTGAGCTTGGTCAAATTGGTTGAGACCGGGAATCTGCGTAGCAGCAGGTCCTTGCCTTTTGGTGAGGATGCGCGAGGCACTCATCAAGTGTTGCGCGTTCCATGTATTTCGTGCCAGCTTGCCAGTGCACTTTCGCAGAGTGGTCACCACGACCGGCATCGCTGTCTGACTGTTGTGGTTAAACCGGCCATTCATTGTCCTTGTGGCTTTGGGTGGTCGGGATGGCAGGTAGCTCGTTGGCTGGGCTTGTGGCTTGCTGCAGGCTCCGGTTCTCGGGTGTAATCAGCTGACCGCATCGGTGCTGTGCAGTATGTCGGAGACGGCGGCTTGTGGTGTGTGCGTGCGTGCCAGTTGGCTGGCGTGTCCGGGTTTGGTTGTTATGTAGCCTGTGTTGGCAGGCCTAATGATAGCTCGGATTCGTTCAGTCAGCGGTTGCGTGCGTGTCACTTTCCAGGGCCAATAGTCTGTGGTGTTGCGGTAGACGATCCACCTGACCCGTCTTGAAACACGGACCAAGGAGAGTAACATGTGCGCGAGTCATTGGGCGTAACGAAACCCAAAGGCGAAGTGAAAGTGAAGGTCCGGCTTGTCTGGACTGAGGTGAGATCCTGTCGTTTCTCACGCGCGGTATCACCAAGCATAGAGCGACAGGCGCATCACCGGCCCGTCCCATGGTGTAGTGACACTCTTCGGAGAGTTCGTCACCGGGGCGGAGCATGAGCGTACATGTTGAGACCCGAAAGATGGTGAACTATGCTTGCGCAGGTTGAAGCCAGAGGAAACTCTGGTGGAGGACCGTAGCGATTCTGACGTGCAAATCGATCGTCAGACGTGAGTATAGGGGC
>Acanthostomum cf. americanum 1m [Gen: 28S, Taxa: Trematode Acanthostominae, Stage: Metacercarie, Host: Cichlasoma urophthalmus, Locality: Celestun, Mexico]
ACTGTGATCTCTGTGGATTTAGCTGGTGAGAATGGCTTGAGCTTGGTCAAATTGGTTGAGACCGGGAATCTGCGTAGCAGCAGGTCCTTGCCTTTTGGTGAGGATGCGCGAGGCACTCATCAAGTGTTGCGCGTTCCATGTATTTCGTGCCAGCTTGCCAGTGCACTTTCGCAGAGTGGTCACCACGACCGGCATCGCTGTCTGACTGTTGTGGTTAAACCGGCCATTCATTGTCCTTGTGGCTTTGGGTGGTCGGGATGGCAGGTAGCTCGTTGGCTGGGCTTGTGGCTTGCTGCAGGCTCCGGTTCTCGGGTGTAATCAGCTGACCGCATCGGTGCTGTGCAGTATGTCGGAGACGGCGGCTTGTGGTGTGTGCGTGCGTGCCAGTTGGCTGGCGTGTCCGGGTTTGGTTGTTATGTAGCCTGTGTTGGCAGGCCTAATGATAGCTCGGATTCGTTCAGTCAGCGGTTGCGTGCGTGTCACTTTCCAGGGCCAATAGTCTGTGGTGTTGCGGTAGACGATCCACCTGACCCGTCTTGAAACACGGACCAAGGAGAGTAACATGTGCGCGAGTCATTGGGCGTAACGAAACCCAAAGGCGAAGTGAAAGTGAAGGTCCGGCTTGTCTGGACTGAGGTGAGATCCTGTCGTTTCTCACGCGCGGTATCACCAAGCATAGAGCGACAGGCGCATCACCGGCCCGTCCCATGGTGTAGTGACACTCTTCGGAGAGTTCGTCACCGGGGCGGAGCATGAGCGTACATGTTGAGACCCGAAAGATGGTGAACTATGCTTGCGCAGGTTGAAGCCAGAGGAAACTCTGGTGGAGGACCGTAGCGATTCTGACGTGCAAATCGATCGTCAGACGTGAGTATAGGGGC
>Acanthostomum cf. americanum 2m [Gen: 28S, Taxa: Trematode Acanthostominae, Stage: Metacercarie, Host: Cichlasoma urophthalmus, Locality: Celestun, Mexico]
ACTGTGATCTCTGTGGATTTAGCTGGTGAGAATGGCTTGAGCTTGGTCAAATTGGTTGAGACCGGGAATCTGCGTAGCAGCAGGTCCTTGCCTTTTGGTGAGGATGCGCGAGGCACTCATCAAGTGTTGCGCGTTCCATGTATTTCGTGCCAGCTTGCCAGTGCACTTTCGCAGAGTGGTCACCACGACCGGCATCGCTGTCTGACTGTTGTGGTTAAACCGGCCATTCATTGTCCTTGTGGCTTTGGGTGGTCGGGATGGCAGGTAGCTCGTTGGCTGGGCTTGTGGCTTGCTGCAGGCTCCGGTTCTCGGGTGTAATCAGCTGACCGCATCGGTGCTGTGCAGTATGTCGGAGACGGCGGCTTGTGGTGTGTGCGTGCGTGCCAGTTGGCTGGCGTGTCCGGGTTTGGTTGTTATGTAGCCTGTGTTGGCAGGCCTAATGATAGCTCGGATTCGTTCAGTCAGCGGTTGCGTGCGTGTCACTTTCCAGGGCCAATAGTCTGTGGTGTTGCGGTAGACGATCCACCTGACCCGTCTTGAAACACGGACCAAGGAGAGTAACATGTGCGCGAGTCATTGGGCGTAACGAAACCCAAAGGCGAAGTGAAAGTGAAGGTCCGGCTTGTCTGGACTGAGGTGAGATCCTGTCGTTTCTCACGCGCGGTATCACCAAGCATAGAGCGACAGGCGCATCACCGGCCCGTCCCATGGTGTAGTGACACTCTTCGGAGAGTTCGTCACCGGGGCGGAGCATGAGCGTACATGTTGAGACCCGAAAGATGGTGAACTATGCTTGCGCAGGTTGAAGCCAGAGGAAACTCTGGTGGAGGACCGTAGCGATTCTGACGTGCAAATCGATCGTCAGACGTGAGTATAGGGGC
>Acanthostomum cf. americanum 3m [Gen: 28S, Taxa: Trematode Acanthostominae, Stage: Metacercarie, Host: Cichlasoma urophthalmus, Locality: Celestun, Mexico]
ACTGTGATCTCTGTGGATTTAGCTGGTGAGAATGGCTTGAGCTTGGTCAAATTGGTTGAGACCGGGAATCTGCGTAGCAGCAGGTCCTTGCCTTTTGGTGAGGATGCGCGAGGCACTCATCAAGTGTTGCGCGTTCCATGTATTTCGTGCCAGCTTGCCAGTGCACTTTCGCAGAGTGGTCACCACGACCGGCATCGCTGTCTGACTGTTGTGGTTAAACCGGCCATTCATTGTCCTTGTGGCTTTGGGTGGTCGGGATGGCAGGTAGCTCGTTGGCTGGGCTTGTGGCTTGCTGCAGGCTCCGGTTCTCGGGTGTAATCAGCTGACCGCATCGGTGCTGTGCAGTATGTCGGAGACGGCGGCTTGTGGTGTGTGCGTGCGTGCCAGTTGGCTGGCGTGTCCGGGTTTGGTTGTTATGTAGCCTGTGTTGGCAGGCCTAATGATAGCTCGGATTCGTTCAGTCAGCGGTTGCGTGCGTGTCACTTTCCAGGGCCAATAGTCTGTGGTGTTGCGGTAGACGATCCACCTGACCCGTCTTGAAACACGGACCAAGGAGAGTAACATGTGCGCGAGTCATTGGGCGTAACGAAACCCAAAGGCGAAGTGAAAGTGAAGGTCCGGCTTGTCTGGACTGAGGTGAGATCCTGTCGTTTCTCACGCGCGGTATCACCAAGCATAGAGCGACAGGCGCATCACCGGCCCGTCCCATGGTGTAGTGACACTCTTCGGAGAGTTCGTCACCGGGGCGGAGCATGAGCGTACATGTTGAGACCCGAAAGATGGTGAACTATGCTTGCGCAGGTTGAAGCCAGAGGAAACTCTGGTGGAGGACCGTAGCGATTCTGACGTGCAAATCGATCGTCAGACGTGAGTATAGGGGC
>Timoniella loosi 1 [Gen: 28S, Taxa: Trematode Acanthostominae, Stage: Metacercarie, Host: Cichlasoma urophthalmus, Locality: Celestun, Mexico]
ACTGTGATCCTTGTGATTTAGCTGGTGAGAATGGCTTGAGCTTGGTCAAATTGGTTGAAATTCGGAATCTGCGTAGCAGCAGGTCCTCACCTTTTGGTGGGGATGCGCGAGGCACTTATCAAGTGTTGCGCGTTCCATGTTTTTCGTGCCAGCTTGCCAGTGCACTTTCACAGGGTGTTCACCACGACCGGCATCGCTGTCTGGCTGTTGCGGTTAAACCGGCCTTTCATTGTCCTCGTGGCTTTGGATTGTCGGGATGGCAGGTAGCTCGCTAACTAGGCTTGTGGCTTGCTGCAGGCTCTAGCTCTCGGGTGTAATTTGCTGACCGCATTGGCACTGTGCAGTATGTCGGAGACGGCGGCTTGTGGTGTGTGCGTGCGTGCCAGTTGGCTGGCGTGTCCGGGTTTGGTTGTTATGTTGCCTGTGTTCACAGGCCTGATAATAGCTCGGGCTCGTTCGGCTGGCGGTTGCGTGCGTGGCACTTTCCAGGGCCAATAGTCTGTGGTGTTGCGGTAGACTATCCACCTGACCCGTCTTGAAACACGGACCAAGGAGAGTAACATGTGCGCGAGTCATTGGGCGTAACGAAACCCAAAGGCGAAGTGAAAGTAAAGGTCTGGCTTGTCCGGACTGAGGTGAGATCTTGTCGTTTCTCACGCGCGGTATTACCAAGCATCGAACGGCAGGCGCATCACCGGCCCGTCCCATGGTGTGGTGACTCTCTTCGGGGGGTTCATCACCGGGGCGGAGCATGAGCGTACATGTTGAGACCCGAAAGATGGTGAACTATGCTTGCGCAGGTTGAAGCCAGAGGAAACTCTGGTGGAGGACCGTAGCGATTCTGACGTGCAAATCGATCGTCAGACGTGAGTATAGGGGC
>Timoniella loosi 2 [Gen: 28S, Taxa: Trematode Acanthostominae, Stage: Metacercarie, Host: Cichlasoma urophthalmus, Locality: Celestun, Mexico]
ACTGTGATCCTTGTGATTTAGCTGGTGAGAATGGCTTGAGCTTGGTCAAATTGGTTGAAATTCGGAATCTGCGTAGCAGCAGGTCCTCACCTTTTGGTGGGGATGCGCGAGGCACTTATCAAGTGTTGCGCGTTCCATGTTTTTCGTGCCAGCTTGCCAGTGCACTTTCACAGGGTGTTCACCACGACCGGCATCGCTGTCTGGCTGTTGCGGTTAAACCGGCCTTTCATTGTCCTCGTGGCTTTGGATTGTCGGGATGGCAGGTAGCTCGCTAACTAGGCTTGTGGCTTGCTGCAGGCTCTAGCTCTCGGGTGTAATTTGCTGACCGCATTGGCACTGTGCAGTATGTCGGAGACGGCGGCTTGTGGTGTGTGCGTGCGTGCCAGTTGGCTGGCGTGTCCGGGTTTGGTTGTTATGTTGCCTGTGTTCACAGGCCTGATAATAGCTCGGGCTCGTTCGGCTGGCGGTTGCGTGCGTGGCACTTTCCAGGGCCAATAGTCTGTGGTGTTGCGGTAGACTATCCACCTGACCCGTCTTGAAACACGGACCAAGGAGAGTAACATGTGCGCGAGTCATTGGGCGTAACGAAACCCAAAGGCGAAGTGAAAGTAAAGGTCTGGCTTGTCCGGACTGAGGTGAGATCTTGTCGTTTCTCACGCGCGGTATTACCAAGCATCGAACGGCAGGCGCATCACCGGCCCGTCCCATGGTGTGGTGACTCTCTTCGGGGGGTTCATCACCGGGGCGGAGCATGAGCGTACATGTTGAGACCCGAAAGATGGTGAACTATGCTTGCGCAGGTTGAAGCCAGAGGAAACTCTGGTGGAGGACCGTAGCGATTCTGACGTGCAAATCGATCGTCAGACGTGAGTATAGGGGC
>Timoniella loosi 3 [Gen: 28S, Taxa: Trematode Acanthostominae, Stage: Metacercarie, Host: Cichlasoma urophthalmus, Locality: Celestun, Mexico]
ACTGTGATCCTTGTGATTTAGCTGGTGAGAATGGCTTGAGCTTGGTCAAATTGGTTGAAATTCGGAATCTGCGTAGCAGCAGGTCCTCACCTTTTGGTGGGGATGCGCGAGGCACTTATCAAGTGTTGCGCGTTCCATGTTTTTCGTGCCAGCTTGCCAGTGCACTTTCACAGGGTGTTCACCACGACCGGCATCGCTGTCTGGCTGTTGCGGTTAAACCGGCCTTTCATTGTCCTCGTGGCTTTGGATTGTCGGGATGGCAGGTAGCTCGCTAACTAGGCTTGTGGCTTGCTGCAGGCTCTAGCTCTCGGGTGTAATTTGCTGACCGCATTGGCACTGTGCAGTATGTCGGAGACGGCGGCTTGTGGTGTGTGCGTGCGTGCCAGTTGGCTGGCGTGTCCGGGTTTGGTTGTTATGTTGCCTGTGTTCACAGGCCTGATAATAGCTCGGGCTCGTTCGGCTGGCGGTTGCGTGCGTGGCACTTTCCAGGGCCAATAGTCTGTGGTGTTGCGGTAGACTATCCACCTGACCCGTCTTGAAACACGGACCAAGGAGAGTAACATGTGCGCGAGTCATTGGGCGTAACGAAACCCAAAGGCGAAGTGAAAGTAAAGGTCTGGCTTGTCCGGACTGAGGTGAGATCTTGTCGTTTCTCACGCGCGGTATTACCAAGCATCGAACGGCAGGCGCATCACCGGCCCGTCCCATGGTGTGGTGACTCTCTTCGGGGGGTTCATCACCGGGGCGGAGCATGAGCGTACATGTTGAGACCCGAAAGATGGTGAACTATGCTTGCGCAGGTTGAAGCCAGAGGAAACTCTGGTGGAGGACCGTAGCGATTCTGACGTGCAAATCGATCGTCAGACGTGAGTATAGGGGC
>Timoniella loosi 4 [Gen: 28S, Taxa: Trematode Acanthostominae, Stage: Metacercarie, Host: Cichlasoma urophthalmus, Locality: Celestun, Mexico]
ACTGTGANCCTTGTGATTTAGCTGGTGAGAATGGCTTGAGCTTGGTCAAATTGGTTGAAATTCGGAATCTGCGTAGCAGCAGGTCCTCACCTTTTGGTGGGGATGCGCGAGGCACTTATCAAGTGTTGCGCGTTCCATGTTTTTCGTGCCAGCTTGCCAGTGCACTTTCACAGGGTGTTCACCACGACCGGCATCGCTGTCTGGCTGTTGCGGTTAAACCGGCCTTTCATTGTCCTCGTGGCTTTGGATTGTCGGGATGGCAGGTAGCTCGCTAACTAGGCTTGTGGCTTGCTGCAGGCTCTAGCTCTCGGGTGTAATTTGCTGACCGCATTGGCACTGTGCAGTATGTCGGAGACGGCGGCTTGTGGTGTGTGCGTGCGTGCCAGTTGGCTGGCGTGTCCGGGTTTGGTTGTTATGTTGCCTGTGTTCACAGGCCTGATAATAGCTCGGGCTCGTTCGGCTGGCGGTTGCGTGCGTGGCACTTTCCAGGGCCAATAGTCTGTGGTGTTGCGGTAGACTATCCACCTGACCCGTCTTGAAACACGGACCAAGGAGAGTAACATGTGCGCGAGTCATTGGGCGTAACGAAACCCAAAGGCGAAGTGAAAGTAAAGGTCTGGCTTGTCCGGACTGAGGTGAGATCTTGTCGTTTCTCACGCGCGGTATTACCAAGCATCGAACGGCAGGCGCATCACCGGCCCGTCCCATGGTGTGGTGACTCTCTTCGGGGGGTTCATCACCGGGGCGGAGCATGAGCGTACATGTTGAGACCCGAAAGATGGTGAACTATGCTTGCGCAGGTTGAAGCCAGAGGAAACTCTGGTGGAGGACCGTAGCGATTCTGACGTGCAAATCGATCGTCAGACGTGAGTATAGGGGC
>Timoniella loosi 5 [Gen: 28S, Taxa: Trematode Acanthostominae, Stage: Metacercarie, Host: Cichlasoma urophthalmus, Locality: Celestun, Mexico]
ACTGTGATCCTTGTGATTTAGCTGGTGAGAATGGCTTGAGCTTGGTCAAATTGGTTGAAATTCGGAATCTGCGTAGCAGCAGGTCCTCACCTTTTGGTGGGGATGCGCGAGGCACTTATCAAGTGTTGCGCGTTCCATGTTTTTCGTGCCAGCTTGCCAGTGCACTTTCACAGGGTGTTCACCACGACCGGCATCGCTGTCTGGCTGTTGCGGTTAAACCGGCCTTTCATTGTCCTCGTGGCTTTGGATTGTCGGGATGGCAGGTAGCTCGCTAACTAGGCTTGTGGCTTGCTGCAGGCTCTAGCTCTCGGGTGTAATTTGCTGACCGCATTGGCACTGTGCAGTATGTCGGAGACGGCGGCTTGTGGTGTGTGCGTGCGTGCCAGTTGGCTGGCGTGTCCGGGTTTGGTTGTTATGTTGCCTGTGTTCACAGGCCTGATAATAGCTCGGGCTCGTTCGGCTGGCGGTTGCGTGCGTGGCACTTTCCAGGGCCAATAGTCTGTGGTGTTGCGGTAGACTATCCACCTGACCCGTCTTGAAACACGGACCAAGGAGAGTAACATGTGCGCGAGTCATTGGGCGTAACGAAACCCAAAGGCGAAGTGAAAGTAAAGGTCTGGCTTGTCCGGACTGAGGTGAGATCTTGTCGTTTCTCACGCGCGGTATTACCAAGCATCGAACGGCAGGCGCATCACCGGCCCGTCCCATGGTGTGGTGACTCTCTTCGGGGGGTTCATCACCGGGGCGGAGCATGAGCGTACATGTTGAGACCCGAAAGATGGTGAACTATGCTTGCGCAGGTTGAAGCCAGAGGAAACTCTGGTGGAGGACCGTAGCGATTCTGACGTGCAAATCGATCGTCAGACGTGAGTATAGGGGC
>Oligogonotylus mayae [Gen: 28S, Taxa: Trematode Cryptogonimidae, Stage: Adult, Host: Cichlasoma urophthalmus, Locality: Celestun, Mexico]
ACTGTGATCTCTGTGGATTTAGCTGGTGAGTATGGTTTGGGCTTGGTCAAATTGGTTGTATTTTGGAATCTGCTTAGCCGCAGGTCCTCGCCTTCGGGTGGGGATGCGCGAGGCACTCACCAAGTGTTGCGCGTTCCGTATATGTCGGGCCAGCTCGCCAGTGCACTTTCGCAGAGTGTTCACCACGACCGGCATTGCGGTCTGGCTGTTGTGGTTAAACCGRCCTTTCTTTGCCCTCGTGGCTTAGGATTGTCGGGATGGCAGGTAGCTCGCCAGCTGGGCCTGTAGCTTGCTGCAGGTTTTCGGCTCTCGGGTGTTATCAGCTGACCGCATCGGTACTGTGCTGTATGTCGGAGACGGCGGCTTGTGGTACATGCGTGCGTACTAGTTGGTTGGCGTGTCCGGGTTTGGTTGTTACGTTGCCTGTGTTTACAGGCCTGATGATAGCCCGGGTTCGTTCGGCCGGCGGTTGCGTGTGTAGTGCTTTCCAGGGCCAATAGTCTGTGGTGTTGCGGTAGACTTTCCACCCGACCCGTCTTGAAACACGGACCAAGGAGAGTAACATGTGCGCGAGTCATTGGGCGTAACGAAACCCAAAGGCGAAGTGAAAGTAAAGGTCTGGCTTGTCTGGACTGAGGTGAGATCCTGTCGTTTCCCACGCGCGGTATTACCAAGCTCCGAGCGGCAGGCGCATCACCGGCCCGTCCCATGGTGTGGTGACTTCCTTGGGGGGTTCGTCACCGGGGCGGAGCATGAGCGTACATGTTGAGACCCGAAAGATGGTGAACTATGCTTGCGCAGGTTGAAGCCAGAGGAAACTCTGGTGGAGGACCGCAGCGATTCTGACGTGCAAATCGATCGTCAGACGTGAGTATAGGGGC
>Crassicutis cichlasomae [Gen: 28S, Taxa: Trematode Apocreadiidae, Stage: Adult, Host: Cichlasoma urophthalmus, Locality: Celestun, Mexico]
TTTGAGGNNTCANCCGGTGAGCATGGTTTGAGCTTGGTCAAATTGGTTAAATGCCNGGGTCTGTGTAGCAGCAGGTCCGTGCCTTCGGGTTCGGATGCGCGGTGCACTTAACAGGTGTTGCGCGCTCTGGTAATTTTGGACCGGCTTGCCGGTGCACTTCCTCTTAGTGTTCACCACGACCGGCACTGCTGTTTGGGTGTCGCGGTTAAACCGTTCTTGTATAGCCCCTCGGGACTTTGCTTGATCGGGATGGCAGGTAGCTCGTTAGTTGTCCGCGGTTCTCCGTGGTCGCTTTCGGGTGTAATAGCTTTCCGCGATGGTACTATGCAGTGTGTCGGAGACGGCGGCTTATGGTGTGTGCGTGCGTGCCTGTTCGGTCGGCAGTTCCGGGTTCGGTTGCTTTGTTGCTTGTTAAAGCAGGCCTGGTGATATCCCGGTTCTGTTGGGTCGGCGGTTGCGTGCGTGGCACTTCCCAGGGCCCATAGTCTGTGGTGTAGTGGTAGATTATCCACCTGACCCGTCTTGAAACACGGACCAAGGAGAGTAACATGTGCGCGAGTCATTGGGCGTAACGAAACCCAAAGGCGCAGTGAAAGTAAATGTCTGGCTTGTCTGGACTGAGGTGAGATCCTGTCGTTTCCCACGCGTGGTACCACCAAGCATCGAGCGGCAGGCGCATCACCGGCCCGTCCCATGGCGTAGTCACATAGTCTTCGGACCAGTGCGGCACCGGGGCGGAGCATGAGCGTACATGTTGAGACCCGAAAGATGGTGAACTATGCTTGCGCAGGTTGAAGCCAGAGGAAACTCTGGTGGAGGACCGCAGCGATTCTGACGTGCAAATCGATCGTCAAACGTGAGTATAGGGGC
>Acanthostomum cf. americanum 1c [Gen: ITS1-5.8S-ITS2, Taxa: Trematode Acanthostominae, Stage: Cercarie, Host: Pyrgophorus coronatus, Locality: Celestun, Mexico]
TACTCGTTTGCTGAGTGGTACGTGCGGGTACCCGTGCATATTGCAGCACAGTCTGCCTAAAGCGGAGCGCTCAGTTCCGTCAGTGCAGCCAGTCTGCCTAAAGCGGAGCGTCAGTTCCGTCATTGGCTGTGCCTGGTTACCTACGTACAGTCGCGTATCGGCAGGGTGCCTACCCGTGTGATACTCGGTGTGCTTGCTTGAAGGCCAGTTAACATTGTTGAGTACGGGATGTGCTGTCAGTATAGGCAGTGCTAGGCTTAAAGAGTGGGCTTGAGCTACGGCTCACCCACCGCCCTGTTTGTTGTTTTCAATATTACACTGTTAAAGTGATTCAGTCGGGTTGNCTGACTCGTTCACTGCCCCGACATGCACTCGGTGTTTTACACTGAACTGCATGTGCAGTCGCCTGGCGGTGCCTTCCCTGGGTACGACAATACACGTTCTTCTGGACCCAGTTGACGATATGAGTACAACTCTGAGCGGTGGATCACTCGGCTCGTGTGTCGATGAAGAGCGCAGCCAACTGTGTGAATTAATGTGAACTGCATACTGCTTTGAACATCGACATCTTGAACGCATATTGCGGCCATGGGTTTGCCTGTGGCCACGCCTGTCCGAGGGTCGGCTTATAAACTATCACGACGCCCAAATAGTCGTGGCTTGGTGCCAGCTGGCGTGATTTCCCCGCATTGTGTGGGGTGCCGGATCTATGGCTTTTCCCTAATGTGCCGGACGCACCCGTATCTGGGCTTGCCTGGATGAGGGAGTGGCGGCGGAGTCGTGGCTCAATCGTATAATAATTGCGCGCTCCGTTGTCTAACCTTGTCTTTGGCTGATGCGTTATGGCACTGCATCTGATGCATTCTGTTTGCACTCGGTGCATAC 
>Acanthostomum cf. americanum 2c [Gen: ITS1-5.8S-ITS2, Taxa: Trematode Acanthostominae, Stage: Cercarie, Host: Pyrgophorus coronatus, Locality: Celestun, Mexico]
TACTCGTTTGCTGAGTGGTACGTGCGGGTACCCGTGCATATTGCAGCACAGTCTGCCTAAAGCGGAGCGCTCAGTTCCGTCAGTGCAGCCAGTCTGCCTAAAGCGGAGCGTCAGTTCCGTCATTGGCTGTGCCTGGTTACCTACGTACAGTCGCGTATCGGCAGGGTGCCTACCCGTGTGATACTCGGTGTGCTTGCTTGAAGGCCAGTTAACATTGTTGAGTACGGGATGTGCTGTCAGTATAGGCAGTGCTAGGCTTAAAGAGTGGGCTTGAGCTACGGCTCACCCACCGCCCTGTTTGTTGTTTTCAATATTACACTGTTAAAGTGATTCAGTCGGGTTGCCTGACTCGTTCACTGCCCCGACATGCACTCGGTGTTTTACACTGAACTGCATGTGCAGTCGCCTGGCGGTGCCTTCCCTGGGTACGACAATACACGTTCTTCTGGACCCAGTTGACGATATGAGTACAACTCTGAGCGGTGGATCACTCGGCTCGTGTGTCGATGAAGAGCGCAGCCAACTGTGTGAATTAATGTGAACTGCATACTGCTTTGAACATCGACATCTTGAACGCATATTGCGGCCATGGGTTTGCCTGTGGCCACGCCTGTCCGAGGGTCGGCTTATAAACTATCACGACGCCCAAATAGTCGTGGCTTGGTGCCAGCTGGCGTGATTTCCCCGCATTGTGTGGGGTGCCGGATCTATGGCTTTTCCCTAATGTGCCGGACGCACCCGTATCTGGGCTTGCCTGGATGAGGGAGTGGCGGCGGAGTCGTGGCTCAATCGTATAATAATTGCGCGCTCCGTTGTCTAACCTTGTCTTTGGCTGATGCGTTATGGCACTGCATCTGATGCATTCTGTTTGCACNCGGTGCATAC
>Acanthostomum cf. americanum 3c [Gen: ITS1-5.8S-ITS2, Taxa: Trematode Acanthostominae, Stage: Cercarie, Host: Pyrgophorus coronatus, Locality: Celestun, Mexico]
TACTCGTTTGCTGAGTGGTACGTGCGGGTACCCGTGCATATTGCAGCACAGTCTGCCTAAAGCGGAGCGCTCAGTTCCGTCAGTGCAGCCAGTCTGCCTAAAGCGGAGCGTCAGTTCCGTCATTGGCTGTGCCTGGTTACCTACGTACAGTCGCGTATCGGCAGGGTGCCTACCCGTGTGATACTCGGTGTGCTTGCTTGAAGGCCAGTTAACATTGTTGAGTACGGGATGTGCTGTCAGTATAGGCAGTGCTAGGCTTAAAGAGTGGGCTTGAGCTACGGCTCACNCACCGCCCNGTTTGTTGTTTTCAATATTACACTGTTAAAGTGATTCANTCNGGTTGCCTGACTCNNTCACTGCCCCGACATGCACTCGGNGTTTACACTGAANTGCATGTGCAGTC
>Acanthostomum cf. americanum 1m [Gen: ITS1-5.8S-ITS2, Taxa: Trematode Acanthostominae, Stage: Metacercarie, Host: Cichlasoma urophthalmus, Locality: Celestun, Mexico]
TACTCGTTTGCTGAGTGGTACGTGCGGGTACCCGTGCATATTGCAGCACAGTCTGCCTAAAGCGGAGCGCTCAGTTCCGTCAGTGCAGCCAGTCTGCCTAAAGCGGAGCGTCAGTTCCGTCATTGGCTGTGCCTGGTTACCTACGTACAGTCGCGTATCGGCAGGGTGCCTACCCGTGTGATACTCGGTGTGCTTGCTTGAAGGCCAGTTAACATTGTTGAGTACGGGATGTGCTGTCAGTATAGGCAGTGCTAGGCTTAAAGAGTGGGCTTGAGCTACGGCTCACCCACCGCCCTGTTTGTTGTTTTCAATATTACACTGTTAAAGTGATTCAGTCGGGTTGCCTGACTCGTTCACTGCCCCGACATGCACTCGGTGTTTTACACTGAACTGCATGTGCAGTCGCCTGGCGGTGCCTTCCCTGGGTACGACAATACACGTTCTTCTGGACCCAGTTGACGATATGAGTACAACTCTGAGCGGTGGATCACTCGGCTCGTGTGTCGATGAAGAGCGCAGCCAACTGTGTGAATTAATGTGAACTGCATACTGCTTTGAACATCGACATCTTGAACGCATATTGCGGCCATGGGTTTGCCTGTGGCCACGCCTGTCCGAGGGTCGGCTTATAAACTATCACGACGCCCAAATAGTCGTGGCTTGGTGCCAGCTGGCGTGATTTCCCCGCATTGTGTGGGGTGCCGGATCTATGGCTTTTCCCTAATGTGCCGGACGCACCCGTATCTGGGCTTGCCTGGATGAGGGAGTGGCGGCGGAGTCGTGGCTCAATCGTATAATAATTGCGCGCTCCGTTGTCTAACCTTGTCTTTGGCTGATGCGTTATGGCACTGCATCTGATGCATTCTGTTTTGCACTCGGTGCATT
>Acanthostomum cf. americanum 2m [Gen: ITS1-5.8S-ITS2, Taxa: Trematode Acanthostominae, Stage: Metacercarie, Host: Cichlasoma urophthalmus, Locality: Celestun, Mexico]
TACTCGTTTGCTGAGTGGTACGTGCGGGTACCCGTGCATATTGCAGCACAGTCTGCCTAAAGCGGAGCGCTCAGTTCCGTCAGTGCAGCCAGTCTGCCTAAAGCGGAGCGTCAGTTCCGTCATTGGCTGTGCCTGGTTACCTACGTACAGTCGCGTATCGGCAGGGTGCCTACCCGTGTGATACTCGGTGTGCTTGCTTGAAGGCCAGTTAACATTGTTGAGTACGGGATGTGCTGTCAGTATAGGCAGTGCTAGGCTTAAAGAGTGGGCTTGAGCTACGGCTCACCCACCGCCCTGTTTGTTGTTTTCAATATTACACTGTTAAAGTGATTCAGTCGGGTTGCCTGACTCGTTCACTGCCCCGACATGCACTCGGTGTTTTACACTGAACTGCATGTGCAGTCGCCTGGCGGTGCCTTCCCTGGGTACGACAATACACGTTCTTCTGGACCCAGTTGACGATATGAGTACAACTCTGAGCGGTGGATCACTCGGCTCGTGTGTCGATGAAGAGCGCAGCCAACTGTGTGAATTAATGTGAACTGCATACTGCTTTGAACATCGACATCTTGAACGCATATTGCGGCCATGGGTTTGCCTGTGGCCACGCCTGTCCGAGGGTCGGCTTATAAACTATCACGACGCCCAAATAGTCGTGGCTTGGTGCCAGCTGGCGTGATTTCCCCGCATTGTGTGGGGTGCCGGATCTATGGCTTTTCCCTAATGTGCCGGACGCACCCGTATCTGGGCTTGCCTGGATGAGGGAGTGGCGGCGGAGTCGTGGCTCAATCGTATAATAATTGCGCGCTCCGTTGTCTAACCTTGTCTTTGGCTGATGCGTTATGGCACTGCATCTGATGCATTCTGTTTTGCACTCGGTGC
>Acanthostomum cf. americanum 3m [Gen: ITS1-5.8S-ITS2, Taxa: Trematode Acanthostominae, Stage: Metacercarie, Host: Cichlasoma urophthalmus, Locality: Celestun, Mexico]
TACTCGTTTGCTGAGTGGTACGTGCGGGTACCCGTGCATATTGCAGCACAGTCTGCCTAAAGCGGAGCGCTCAGTTCCGTCAGTGCAGCCAGTCTGCCTAAAGCGGAGCGTCAGTTCCGTCATTGGCTGTGCCTGGTTACCTACGTACAGTCGCGTATCGGCAGGGTGCCTACCCGTGTGATACTCGGTGTGCTTGCTTGAAGGCCAGTTAACATTGTTGAGTACGGGATGTGCTGTCAGTATAGGCAGTGCTAGGCTTAAAGAGTGGGCTTGAGCTACGGCTCACCCACCGCCCTGTTTGTTGTTTTCAATATTACACTGTTAAAGTGATTCAGTCGGGTTGCCTGACTCGTTCACTGCCCCGACATGCANTCGGTGTTTTACACTGAACTGCATGTGCAGTCGCCTGGCGGTGCCTTCCCTGGGTACGACAATACACGTTCTTCTGGACCCAGTTGACGATATGAGTACAACTNTGAGCGGTGGATCACTCGGCTCGTGTGTCGATGAAGAGCGCAGCCAACTGTGTGAATTAATGTGAACTGCATACTGCTTTGAACATCGACATCTTGAACGCATATTGCGGCCATGGGTTTGCCTGTGGCCACGCCTGTCCGAGGGTCGGCTTATAAACTATCACGACGCCCAAATAGTCGTGGCTTGGTGCCAGCTGGCGTGATTTCCCCGCATTGTGTGGGGTGCCGGATCTATGGCTTTTCCATAATGTGCCGGACGCACCCGTATCTGGGCTTGCCTGGATGAGGGAGTGGCGGCGGAGTCGTGGCTCAATCGTATAATAATTGCGCGCTCCGTTGTCTAACCTTGTCTTNGGCTGATGCGTTATGGCACTGCATCTGATGCATTCTGT
>Timoniella loosi 1 [Gen: ITS1-5.8S-ITS2, Taxa: Trematode Acanthostominae, Stage: Metacercarie, Host: Cichlasoma urophthalmus, Locality: Celestun, Mexico] 
TGCCCATTTACTGAGCGGTTAGTGCGGGGTCCCGTGCAAACTGCAGCTTTGTCTGCCTAAAGCGGAGCGCTCAGTTCCGTCAGTGCAGCTTGTCTGCCTAAAGCGGAGCGTCAGTTCCGTCATAGGCTATGCCTGGTTACCTACGCACAGTCGACTGTTCGGCAGGGTGCCTACCTGTGTGATACCTGGTGTGCTTGCTTGGGAGTCAGTCTATCCGTCGGGAACAGGATGTGCTGCCAATATAGGTAGTGCTAGGCTTAAAGAGTAGGCTTGAGCTACGGCTCACCTACCGCCCTGTTCGTTGTTTTCTATTTTACACTGTTAAAGTGATTCAGGCTGGCTTGTCTGCTTGTTCATTGCCCCGACATGCACTCGGTCTCGCACTGAACTGCATGTGCAGTCGCCTGGAGGTGCCTTCCCTGGGTACGACAATCCGCGTTCTTCTGGATACAGTTGACGATATGAGTACAACTCTGAGCGGTGGATCACTCGGCTCGTGTGTCGATGAAGAGCGCAGCCAACTGTGTGAATTAATGTGAACTGCATACTGCTTTGAACATCGACATCTTGAACGCATATTGCGGCCATGGGTTTTCCTGTGGCCACGCCTGTCCGAGGGTCGGCTTATAAACTATCACGACGCCCAAAAAGTCGTGGCTTGGTGCCAGCTGGCGTGATTTCCCTGCATTGTGTAGGGTGCCGGATCTATGGCTTTTCCCTAATGTGCCGGACGCACCCGATTTTGGGCTTGCCTAGATGAGGGGGTGGCGGCGGAGTCGTGGCTCAATTGGGTTTATATTGCGCGCTCCGTTGTCGTACTTTGTCGGTGGCTGATGCATTGTGTCACTGCGCCCGATGCAATTTGTTTTGCACT
>Timoniella loosi 2 [Gen: ITS1-5.8S-ITS2, Taxa: Trematode Acanthostominae, Stage: Metacercarie, Host: Cichlasoma urophthalmus, Locality: Celestun, Mexico]
TGCCCATTTACTGAGCGGTTAGTGCGGGGTCCCGTGCAAACTGCAGCTTTGTCTGCCTAAAGCGGAGCGCTCAGTTCCGTCAGTGCAGCTTGTCTGCCTAAAGCGGAGCGTCAGTTCCGTCATAGGCTATGCCTGGTTACCTACGCACAGTCGACTGTTCGGCAGGGTGCCTACCTGTGTGATACCTGGTGTGCTTGCTTGGGAGTCAGTCTATCCGTCGGGAACAGGATGTGCTGCCAATATAGGTAGTGCTAGGCTTAAAGAGTAGGCTTGAGCTACGGCTCACCTACCGCCCTGTTCGTTGTTTTCTATTTTACACTGTTAAAGTGATTCAGGCTGGCTTGTCTGCTTGTTCATTGCCCCGACATGCACTCGGTCTCGCACTGAACTGCATGTGCAGTCGCCTGGAGGTGCCTTCCCTGGGTACGACAATCCGCGTTCTTCTGGATACAGTTGACGATATGAGTACAACTCTGAGCGGTGGATCACTCGGCTCGTGTGTCGATGAAGAGCGCAGCCAACTGTGTGAATTAATGTGAACTGCATACTGCTTTGAACATCGACATCTTGAACGCATATTGCGGCCATGGGTTTTCCTGTGGCCACGCCTGTCCGAGGGTCGGCTTATAAACTATCACGACGCCCAAAAAGTCGTGGCTTGGTGCCAGCTGGCGTGATTTCCCTGCATTGTGTAGGGTGCCGGATCTATGGCTTTTCCCTAATGTGCCGGACGCACCCGATTTTGGGCTTGCCTAGATGAGGGGGTGGCGGCGGAGTCGTGGCTCAATTGGGTTTATATTGCGCGCTCCGTTGTCGTACTTTGTCGGTGGCTGATGCATTGTGTCACTGCGCCCGATGCAATTTGTTTTGCACTCGTTGCTTA
>Timoniella loosi 3 [Gen: ITS1-5.8S-ITS2, Taxa: Trematode Acanthostominae, Stage: Metacercarie, Host: Cichlasoma urophthalmus, Locality: Celestun, Mexico]   
TGCCCATTTACTGAGCGGTTAGTGCGGGGTCCCGTGCAAACTGCAGCTTTGTCTGCCTAAAGCGGAGCGCTCAGTTCCGTCAGTGCAGCTTGTCTGCCTAAAGCGGAGCGTCAGTTCCGTCATAGGCTATGCCTGGTTACCTACGCACAGTCGACTGTTCGGCAGGGTGCCTACCTGTGTGATACCTGGTGTGCTTGCTTGGGAGTCAGTCTATCCGTCGGGAACAGGATGTGCTGCCAATATAGGTAGTGCTAGGCTTAAAGAGTAGGCTTGAGCTACGGCTCACCTACCGCCCTGTTCGTTGTTTTCTATTTTACACTGTTAAAGTGATTCAGGCTGGCTTGTCTGCTTGTTCATTGCCCCGACATGCACTCGGTCTCGCACTGAACTGCATGTGCAGTCGCCTGGAGGTGCCTTCCCTGGGTACGACAATCCGCGTTCTTCTGGATACAGTTGACGATATGAGTACAACTCTGAGCGGTGGATCACTCGGCTCGTGTGTCGATGAAGAGCGCAGCCAACTGTGTGAATTAATGTGAACTGCATACTGCTTTGAACATCGACATCTTGAACGCATATTGCGGCCATGGGTTTTCCTGTGGCCACGCCTGTCCGAGGGTCGGCTTATAAACTATCACGACGCCCAAAAAGTCGTGGCTTGGTGCCAGCTGGCGTGATTTCCCTGCATTGTGTAGGGTGCCGGATCTATGGCTTTTCCCTAATGTGCCGGACGCACCCGATTTTGGGCTTGCCTAGATGAGGGGGTGGCGGCGGAGTCGTGGCTCAATTGGGTTTATATTGCGCGCTCCGTTGTCGTACTTTGTCGGTGGCTGATGCATTGTGTCACTGCGCCCGATGCAATTTGTTTTGCACT
>Timoniella loosi 4 [Gen: ITS1-5.8S-ITS2, Taxa: Trematode Acanthostominae, Stage: Metacercarie, Host: Cichlasoma urophthalmus, Locality: Celestun, Mexico]   
TGCCCATTTACTGAGCGGTTAGTGCGGGGTCCCGTGCAAACTGCAGCTTTGTCTGCCTAAAGCGGAGCGCTCAGTTCCGTCAGTGCAGCTTGTCTGCCTAAAGCGGAGCGTCAGTTCCGTCATAGGCTATGCCTGGTTACCTACGCACAGTCGACTGTTCGGCAGGGTGCCTACCTGTGTGATACCTGGTGTGCTTGCTTGGGAGTCAGTCTATCCGTCGGGAACAGGATGTGCTGCCAATATAGGTAGTGCTAGGCTTAAAGAGTAGGCTTGAGCTACGGCTCACCTACCGCCCTGTTCGTTGTTTTCTATTTTACACTGTTAAAGTGATTCAGGCTGGCTTGTCTGCTTGTTCATTGCCCCGACATGCACTCGGTCTCGCACTGAACTGCATGTGCAGTCGCCTGGAGGTGCCTTCCCTGGGTACGACAATCCGCGTTCTTCTGGATACAGTTGACGATATGAGTACAACTCTGAGCGGTGGATCACTCGGCTCGTGTGTCGATGAAGAGCGCAGCCAACTGTGTGAATTAATGTGAACTGCATACTGCTTTGAACATCGACATCTTGAACGCATATTGCGGCCATGGGTTTTCCTGTGGCCACGCCTGTCCGAGGGTCGGCTTATAAACTATCACGACGCCCAAAAAGTCGTGGCTTGGTGCCAGCTGGCGTGATTTCCCTGCATTGTGTAGGGTGCCGGATCTATGGCTTTTCCCTAATGTGCCGGACGCACCCGATTTTGGGCTTGCCTAGATGAGGGGGTGGCGGCGGAGTCGTGGCTCAATTGGGTTTATATTGCGCGCTCCGTTGTCGTACTTTGTCGGTGGCTGATGCATTGTGTCACTGCGCCCGATGCAATTTGTTTTGCACT
>Timoniella loosi 5 [Gen: ITS1-5.8S-ITS2, Taxa: Trematode Acanthostominae, Stage: Metacercarie, Host: Cichlasoma urophthalmus, Locality: Celestun, Mexico]   
TGCCCATTTACTGAGCGGTTAGTGCGGGGTCCCGTGCAAACTGCAGCTTTGTCTGCCTAAAGCGGAGCGCTCAGTTCCGTCAGTGCAGCTTGTCTGCCTAAAGCGGAGCGTCAGTTCCGTCATAGGCTATGCCTGGTTACCTACGCACAGTCGACTGTTCGGCAGGGTGCCTACCTGTGTGATACCTGGTGTGCTTGCTTGGGAGTCAGTCTATCCGTCGGGAACAGGATGTGCTGCCAATATAGGTAGTGCTAGGCTTAAAGAGTAGGCTTGAGCTACGGCTCACCTACCGCCCTGTTCATTGTTTTCTATTTTACACTGTTAAAGTGATTCAGGCTGGCTTGTCTGCTTGTTCATTGCCCCGACATGCACTCGGTCTCGCACTGAACTGCATGTGCAGTCGCCTGGAGGTGCCTTCCCTGGGTACGACAATCCGCGTTCTTCTGGATACAGTTGACGATATGAGTACAACTCTGAGCGGTGGATCACTCGGCTCGTGTGTCGATGAAGAGCGCAGCCAACTGTGTGAATTAATGTGAACTGCATACTGCTTTGAACATCGACATCTTGAACGCATATTGCGGCCATGGGTTTTCCTGTGGCCACGCCTGTCCGAGGGTCGGCT TATAAACTATCACGACGCCCAAAAAGTCGTGGCTTGGTGCCAGCTGGCGTGATTTCCCTGCATTGTGTAGGGTGCCGGATCTATGGCTTTTCCCTAATGTGCCGGACGCACCCGATTTTGGGCTTGCCTAGATGAGGGGGTGGCGGCGGAGTCGTGGCTCAATTGGGTTTATATTGCGCGCTCCGTTGTCGTACTTTGTCGGTGGCTGATGCATTGTGTCACTGCGCCCGATGCAATTTGTTTTGCACTCGTTGCTTAA
>Oligogonotylus mayae [Gen: ITS1-5.8S-ITS2, Taxa: Trematode Cryptogonimidae, Stage: Adult, Host: Cichlasoma urophthalmus, Locality: Celestun, Mexico]
TTCCTGTTGCCAGGTAAAGTAGTGCGGGTGTCCGTGCAAAAAGCAGCGTTGTCTGCCTAAAGCGGAGCACCCAGTTCCGTCAGAGCAGCTCAGCTGCCTAAAGCGGAGCGTCAGTTCCGTCACAGGCTGTGCCCGGTTACCCAAGGACAGTCGACCTCGTGGCAGGGTGCCTACCTGTGTGTAACCAGGTGTGCTTGTCTAGGGACCAGTCCACACCAAAGGAAACAGGATGTACTGCCAGTTCTGGTAGTGCTAGGCTTAAAGAGTGGATATGAGCTACGGCTCACCCACCGCCCTGCATGTTGTTTTCTATTTTACACTGTTAAAGTGTCTCATGTGAGCTTGCTCCTTGGGCATTGCCCGACATGCACTCGGTGTTTTACACTGAACTGCATGTGCAGTCGCCTGGCGGTGCCTTCCCTGGGTACGACAACACACGTTCTTCTGTATCCAGTTGACGGTATGAGTACAACTCTGAGCGGTGGATCACTCGGCTCGTGTGTCGATGAAGAGCGCAGCCAACTGTGTGAATTAATGTGAACTGCTTATTGCTTTGATCATCGACATCTTGAACGCACATTGCGGCCATGGGTTTACCTGTGGCCACGCCTGTCCGAGGGTCGGCTTATAAACTATCACGACGCCCAAATAGTCGTGGCTTGGTGCCAGCTGGCGTGATTTCCCTGCATTCTGTGGGGTGCCAGATCTATGGCTTTTCCTCAATGTGCCGGACGCACCCACTTCTGGGCTTGCTTAGGTGAGGGGGTGACGGCGGAGTCGTGGCTCAATTTTGATATTAAAGCACGCTCCGTCGGCGAACCTCATTGATGGCTTAGGCGTTGTGGTTATGTGTCTGTGCTGATCCTGGTTGCATTACGTGCATACC
>Crassicutis cichlasomae [Gen: ITS1-5.8S-ITS2, Taxa: Trematode Apocreadiidae, Stage: Adult, Host: Cichlasoma urophthalmus, Locality: Celestun, Mexico]
CATTACGCTTGGCCAAGCCGAGTGCTCATCCCAGTTGGGACTTCCTAGGCTATGCCTGGTGCTTTGTACACCTACGCACAGCATCAAACATCGGCAGGGTGCCTACCTGTGTAATACTCCGGTATGCTTGCTTCCTTCGGGTTGCGTAGACCATATTTGGGGTGACAGGAGGTACTGTCCTACCCTTGGACAGTGCTAGGTTTAAAGAGTGGTCACAGAGCTACGGCTCAGCCACCGCCCTGTTCATTTGTTCAACCATTTACACTATTCAAGTGGCTCAGTTTGGCTTGCCAGATTGGGTCACTGCCCTGACATGCACCCAGTACTGAACTGGACTGTATGTGCAGTCGCCTGGCGGTGCCTATCCCGGGTTCGACTGAAACCTATACATCGTTCGTCTGGGAAACCAGATGTGCGAGGTGAGTACAACTTTGAGCGGTGGATCACTCGGCTCGTGTGTCGATGAAGAGCGCAGCCAACTGTGTGAATTAATGTGAACTGCATACTGCTTTGAACATCGACATCTTGAACGCACATTGCGGCCACGGGTTAGCCTGTGGCCACGCCTGTCCGAGGGTCGGCTTATAAACTATCACGACGCCCAACAAGTCGTGGCTTGGGTCTTGCCAGCTGGCGTGATATCCCCATTCGGGTTCCTTGTGGGCCCGTGGGGTGCCAGATCTATGGCTTTTCCCTAATGTACCCGGACGCGCCCATGTCTTGGCTGTCTTTCTGGATTTGGCGTGCTTCGGCGGAGTCGTGGCTCAGTGTTTTGTTGCAAATGCGCGCTCCGTCGTTGTATGCCTTGTTTGGGGGATGGTAGAGGCTGGTTACGCTGCCGATGATTTTGCTGACCATGTGCCTTCGTGGTGCATCAT
